# Supplementary material for: pathVar: a new method for pathway-based interpretation of gene expression variability
Source: PeerJ. 2017 May 23;5:e3334. doi: 10.7717/peerj.3334 (PMC5444375; doi:10.7717/peerj.3334)
Supplement: Supplemental Information 3 [file peerj-05-3334-s007.r]

setClass("geneDistributionSet",representation(tablePway="data.table",NAPways="character",genesInPway="list",refProb="table",refCounts="table",pwayCounts="list",numOfClus="numeric",varStat="character",genesInClus="numeric",var="numeric"))


setClass("geneDistributionSet2",representation(tablePway="data.table",NAPways="character",genesInPway="list",groups="factor",groupNames="character",var1="numeric",var2="numeric",varStat="character"))

setClass("geneDistributionSet3",representation(tablePway="data.table",NAPways="character",genesInPway1="list",genesInPway2="list",pwayCounts1="list",pwayCounts2="list",groups="factor",groupNames="character",var1="numeric",var2="numeric",varStat="character"))

setClass("significantPathway",representation(genesInSigPways1="list",sigCatPerPway="list",thresPValue="numeric"))

setClass("significantPathway2",representation(genesInSigPways1="list",thresPValue="numeric"))

setClass("significantPathway3",representation(genesInSigPways1="list",genesInSigPways2="list",sigCatPerPway="list",thresPValue="numeric"))


setClass("geneSet",representation(genes1="character",genes2="character",genesAll="character"))
