# Supplementary material for: pathVar: a new method for pathway-based interpretation of gene expression variability
Source: PeerJ. 2017 May 23;5:e3334. doi: 10.7717/peerj.3334 (PMC5444375; doi:10.7717/peerj.3334)
Supplement: Supplemental Information 4 — Files have been organized into the folders corresponding to the analyses represented in the Results sections of the manuscript. [file peerj-05-3334-s008.zip]

Archive with 148 entries (106 files):
- rawcode_peerj/
- rawcode_peerj/desktop.ini
- rawcode_peerj/esc_data_examples/
- rawcode_peerj/esc_data_examples/Bock/
- rawcode_peerj/esc_data_examples/Bock/.DS_Store
- rawcode_peerj/esc_data_examples/Bock/2_sample/
- rawcode_peerj/esc_data_examples/Bock/2_sample/analysis_2_samples_esc_ips.R
- rawcode_peerj/esc_data_examples/Bock/2_sample/desktop.ini
- rawcode_peerj/esc_data_examples/Bock/2_sample/diagnostics_2_samples_Bock.r
- rawcode_peerj/esc_data_examples/Bock/2_sample/sigTwoSampleDisc_2.R
- rawcode_peerj/esc_data_examples/Bock/desktop.ini
- rawcode_peerj/esc_data_examples/Bock/HESC/
- rawcode_peerj/esc_data_examples/Bock/HESC/analysis_Bock_ESC.r
- rawcode_peerj/esc_data_examples/Bock/HESC/desktop.ini
- rawcode_peerj/esc_data_examples/Bock/HESC/diagnostics_1_samples_esc.r
- rawcode_peerj/esc_data_examples/Bock/iPSC/
- rawcode_peerj/esc_data_examples/Bock/iPSC/analysis_Bock_ipsc.r
- rawcode_peerj/esc_data_examples/Bock/iPSC/desktop.ini
- rawcode_peerj/esc_data_examples/Bock/iPSC/diagnostics_ipsc.r
- rawcode_peerj/esc_data_examples/OLD/
- rawcode_peerj/esc_data_examples/OLD/1_samples_Yan_p0_p10/
- rawcode_peerj/esc_data_examples/OLD/1_samples_Yan_p0_p10/CV/
- rawcode_peerj/esc_data_examples/OLD/1_samples_Yan_p0_p10/MAD/
- rawcode_peerj/esc_data_examples/OLD/1_samples_Yan_p0_p10/SD/
- rawcode_peerj/esc_data_examples/Yan/
- rawcode_peerj/esc_data_examples/Yan/.DS_Store
- rawcode_peerj/esc_data_examples/Yan/.Rapp.history
- rawcode_peerj/esc_data_examples/Yan/analysis_Yan_ESC.r
- rawcode_peerj/esc_data_examples/Yan/desktop.ini
- rawcode_peerj/esc_data_examples/Yan/diagnostics_yan.r
- rawcode_peerj/other_data_examples.R
- rawcode_peerj/power_simulation_analysis/
- rawcode_peerj/power_simulation_analysis/ex_ref_path.R
- rawcode_peerj/power_simulation_analysis/plots_for_simulations/
- rawcode_peerj/power_simulation_analysis/plots_for_simulations/plot_p1/
- rawcode_peerj/power_simulation_analysis/plots_for_simulations/plot_p1/desktop.ini
- rawcode_peerj/power_simulation_analysis/plots_for_simulations/plot_p1/plot_p1_m1_v1/
- rawcode_peerj/power_simulation_analysis/plots_for_simulations/plot_p1/plot_p1_m1_v1/analysis_p1_m1_v1.R
- rawcode_peerj/power_simulation_analysis/plots_for_simulations/plot_p1/plot_p1_m1_v1/desktop.ini
- rawcode_peerj/power_simulation_analysis/plots_for_simulations/plot_p1/plot_p1_m1_v2/
- rawcode_peerj/power_simulation_analysis/plots_for_simulations/plot_p1/plot_p1_m1_v2/analysis_p1_m1_v2.R
- rawcode_peerj/power_simulation_analysis/plots_for_simulations/plot_p1/plot_p1_m1_v2/desktop.ini
- rawcode_peerj/power_simulation_analysis/plots_for_simulations/plot_p1/plot_p1_m1_v3/
- rawcode_peerj/power_simulation_analysis/plots_for_simulations/plot_p1/plot_p1_m1_v3/analysis_p1_m1_v3.R
- rawcode_peerj/power_simulation_analysis/plots_for_simulations/plot_p1/plot_p1_m1_v3/desktop.ini
- rawcode_peerj/power_simulation_analysis/plots_for_simulations/plot_p1/plot_p1_m2_v1/
- rawcode_peerj/power_simulation_analysis/plots_for_simulations/plot_p1/plot_p1_m2_v1/analysis_p1_m2_v1.R
- rawcode_peerj/power_simulation_analysis/plots_for_simulations/plot_p1/plot_p1_m2_v1/desktop.ini
- rawcode_peerj/power_simulation_analysis/plots_for_simulations/plot_p1/plot_p1_m2_v2/
- rawcode_peerj/power_simulation_analysis/plots_for_simulations/plot_p1/plot_p1_m2_v2/analysis_p1_m2_v2.R
- rawcode_peerj/power_simulation_analysis/plots_for_simulations/plot_p1/plot_p1_m2_v2/desktop.ini
- rawcode_peerj/power_simulation_analysis/plots_for_simulations/plot_p1/plot_p1_m2_v3/
- rawcode_peerj/power_simulation_analysis/plots_for_simulations/plot_p1/plot_p1_m2_v3/analysis_p1_m2_v3.R
- rawcode_peerj/power_simulation_analysis/plots_for_simulations/plot_p1/plot_p1_m2_v3/desktop.ini
- rawcode_peerj/power_simulation_analysis/plots_for_simulations/plot_p2/
- rawcode_peerj/power_simulation_analysis/plots_for_simulations/plot_p2/.DS_Store
- rawcode_peerj/power_simulation_analysis/plots_for_simulations/plot_p2/desktop.ini
- rawcode_peerj/power_simulation_analysis/plots_for_simulations/plot_p2/plot_p2_m1_v1/
- rawcode_peerj/power_simulation_analysis/plots_for_simulations/plot_p2/plot_p2_m1_v1/.DS_Store
- rawcode_peerj/power_simulation_analysis/plots_for_simulations/plot_p2/plot_p2_m1_v1/analysis_p2_m1_v1.R
- rawcode_peerj/power_simulation_analysis/plots_for_simulations/plot_p2/plot_p2_m1_v1/desktop.ini
- rawcode_peerj/power_simulation_analysis/plots_for_simulations/plot_p2/plot_p2_m1_v2/
- rawcode_peerj/power_simulation_analysis/plots_for_simulations/plot_p2/plot_p2_m1_v2/.DS_Store
- rawcode_peerj/power_simulation_analysis/plots_for_simulations/plot_p2/plot_p2_m1_v2/analysis_p2_m1_v2.R
- rawcode_peerj/power_simulation_analysis/plots_for_simulations/plot_p2/plot_p2_m1_v2/desktop.ini
- rawcode_peerj/power_simulation_analysis/plots_for_simulations/plot_p2/plot_p2_m1_v3/
- rawcode_peerj/power_simulation_analysis/plots_for_simulations/plot_p2/plot_p2_m1_v3/.DS_Store
- rawcode_peerj/power_simulation_analysis/plots_for_simulations/plot_p2/plot_p2_m1_v3/analysis_p2_m1_v3.R
- rawcode_peerj/power_simulation_analysis/plots_for_simulations/plot_p2/plot_p2_m1_v3/desktop.ini
- rawcode_peerj/power_simulation_analysis/plots_for_simulations/plot_p2/plot_p2_m2_v1/
- rawcode_peerj/power_simulation_analysis/plots_for_simulations/plot_p2/plot_p2_m2_v1/.DS_Store
- rawcode_peerj/power_simulation_analysis/plots_for_simulations/plot_p2/plot_p2_m2_v1/analysis_p2_m2_v1.R
- rawcode_peerj/power_simulation_analysis/plots_for_simulations/plot_p2/plot_p2_m2_v1/desktop.ini
- rawcode_peerj/power_simulation_analysis/plots_for_simulations/plot_p2/plot_p2_m2_v2/
- rawcode_peerj/power_simulation_analysis/plots_for_simulations/plot_p2/plot_p2_m2_v2/.DS_Store
- rawcode_peerj/power_simulation_analysis/plots_for_simulations/plot_p2/plot_p2_m2_v2/analysis_p2_m2_v2.R
- rawcode_peerj/power_simulation_analysis/plots_for_simulations/plot_p2/plot_p2_m2_v2/desktop.ini
- rawcode_peerj/power_simulation_analysis/plots_for_simulations/plot_p2/plot_p2_m2_v3/
- rawcode_peerj/power_simulation_analysis/plots_for_simulations/plot_p2/plot_p2_m2_v3/.DS_Store
- rawcode_peerj/power_simulation_analysis/plots_for_simulations/plot_p2/plot_p2_m2_v3/analysis_p2_m2_v3.R
- rawcode_peerj/power_simulation_analysis/plots_for_simulations/plot_p2/plot_p2_m2_v3/desktop.ini
- rawcode_peerj/power_simulation_analysis/plots_for_simulations/plot_p3/
- rawcode_peerj/power_simulation_analysis/plots_for_simulations/plot_p3/.DS_Store
- rawcode_peerj/power_simulation_analysis/plots_for_simulations/plot_p3/desktop.ini
- rawcode_peerj/power_simulation_analysis/plots_for_simulations/plot_p3/plot_p3_m1_v1/
- rawcode_peerj/power_simulation_analysis/plots_for_simulations/plot_p3/plot_p3_m1_v1/.DS_Store
- rawcode_peerj/power_simulation_analysis/plots_for_simulations/plot_p3/plot_p3_m1_v1/.Rapp.history
- rawcode_peerj/power_simulation_analysis/plots_for_simulations/plot_p3/plot_p3_m1_v1/.RData
- rawcode_peerj/power_simulation_analysis/plots_for_simulations/plot_p3/plot_p3_m1_v1/.Rhistory
- rawcode_peerj/power_simulation_analysis/plots_for_simulations/plot_p3/plot_p3_m1_v1/analysis_p3_m1_v1.R
- rawcode_peerj/power_simulation_analysis/plots_for_simulations/plot_p3/plot_p3_m1_v1/desktop.ini
- rawcode_peerj/power_simulation_analysis/plots_for_simulations/plot_p3/plot_p3_m1_v2/
- rawcode_peerj/power_simulation_analysis/plots_for_simulations/plot_p3/plot_p3_m1_v2/.DS_Store
- rawcode_peerj/power_simulation_analysis/plots_for_simulations/plot_p3/plot_p3_m1_v2/analysis_p3_m1_v2.R
- rawcode_peerj/power_simulation_analysis/plots_for_simulations/plot_p3/plot_p3_m1_v2/desktop.ini
- rawcode_peerj/power_simulation_analysis/plots_for_simulations/plot_p3/plot_p3_m1_v3/
- rawcode_peerj/power_simulation_analysis/plots_for_simulations/plot_p3/plot_p3_m1_v3/.DS_Store
- rawcode_peerj/power_simulation_analysis/plots_for_simulations/plot_p3/plot_p3_m1_v3/analysis_p3_m1_v3.R
- rawcode_peerj/power_simulation_analysis/plots_for_simulations/plot_p3/plot_p3_m1_v3/desktop.ini
- rawcode_peerj/power_simulation_analysis/plots_for_simulations/plot_p3/plot_p3_m2_v1/
- rawcode_peerj/power_simulation_analysis/plots_for_simulations/plot_p3/plot_p3_m2_v1/.DS_Store
- rawcode_peerj/power_simulation_analysis/plots_for_simulations/plot_p3/plot_p3_m2_v1/.Rapp.history
- rawcode_peerj/power_simulation_analysis/plots_for_simulations/plot_p3/plot_p3_m2_v1/.RData
- rawcode_peerj/power_simulation_analysis/plots_for_simulations/plot_p3/plot_p3_m2_v1/.Rhistory
- rawcode_peerj/power_simulation_analysis/plots_for_simulations/plot_p3/plot_p3_m2_v1/analysis_p3_m2_v1.R
- rawcode_peerj/power_simulation_analysis/plots_for_simulations/plot_p3/plot_p3_m2_v1/desktop.ini
- rawcode_peerj/power_simulation_analysis/plots_for_simulations/plot_p3/plot_p3_m2_v2/
- rawcode_peerj/power_simulation_analysis/plots_for_simulations/plot_p3/plot_p3_m2_v2/.DS_Store
- rawcode_peerj/power_simulation_analysis/plots_for_simulations/plot_p3/plot_p3_m2_v2/analysis_p3_m2_v2.R
- rawcode_peerj/power_simulation_analysis/plots_for_simulations/plot_p3/plot_p3_m2_v2/desktop.ini
- rawcode_peerj/power_simulation_analysis/plots_for_simulations/plot_p3/plot_p3_m2_v3/
- rawcode_peerj/power_simulation_analysis/plots_for_simulations/plot_p3/plot_p3_m2_v3/.DS_Store
- rawcode_peerj/power_simulation_analysis/plots_for_simulations/plot_p3/plot_p3_m2_v3/analysis_p3_m2_v3.R
- rawcode_peerj/power_simulation_analysis/plots_for_simulations/plot_p3/plot_p3_m2_v3/desktop.ini
- rawcode_peerj/power_simulation_analysis/power.R
- rawcode_peerj/power_simulation_analysis/simulation.R
- rawcode_peerj/TCGA_data_examples/
- rawcode_peerj/TCGA_data_examples/.DS_Store
- rawcode_peerj/TCGA_data_examples/AMLRNAseq/
- rawcode_peerj/TCGA_data_examples/AMLRNAseq/.DS_Store
- rawcode_peerj/TCGA_data_examples/AMLRNAseq/.Rapp.history
- rawcode_peerj/TCGA_data_examples/AMLRNAseq/analysis_AMLrnaseq.r
- rawcode_peerj/TCGA_data_examples/AMLRNAseq/desktop.ini
- rawcode_peerj/TCGA_data_examples/AML_1000/
- rawcode_peerj/TCGA_data_examples/AML_1000/.DS_Store
- rawcode_peerj/TCGA_data_examples/AML_1000/.Rapp.history
- rawcode_peerj/TCGA_data_examples/AML_1000/AML_1000.R
- rawcode_peerj/TCGA_data_examples/AML_1000/desktop.ini
- rawcode_peerj/TCGA_data_examples/AML_1000/filter1000genomes.R
- rawcode_peerj/TCGA_data_examples/desktop.ini
- rawcode_peerj/TCGA_data_examples/GBMRNAseq/
- rawcode_peerj/TCGA_data_examples/GBMRNAseq/.DS_Store
- rawcode_peerj/TCGA_data_examples/GBMRNAseq/analysis_GBMrnaseq.r
- rawcode_peerj/TCGA_data_examples/GBMRNAseq/desktop.ini
- rawcode_peerj/TCGA_data_examples/GBM_1000/
- rawcode_peerj/TCGA_data_examples/GBM_1000/.DS_Store
- rawcode_peerj/TCGA_data_examples/GBM_1000/.Rapp.history
- rawcode_peerj/TCGA_data_examples/GBM_1000/desktop.ini
- rawcode_peerj/TCGA_data_examples/GBM_1000/GBM_1000.R
- rawcode_peerj/TCGA_data_examples/OVRNaseq/
- rawcode_peerj/TCGA_data_examples/OVRNaseq/.DS_Store
- rawcode_peerj/TCGA_data_examples/OVRNaseq/analysis_OVrnaseq.r
- rawcode_peerj/TCGA_data_examples/OVRNaseq/desktop.ini
- rawcode_peerj/TCGA_data_examples/OV_1000/
- rawcode_peerj/TCGA_data_examples/OV_1000/.DS_Store
- rawcode_peerj/TCGA_data_examples/OV_1000/.Rapp.history
- rawcode_peerj/TCGA_data_examples/OV_1000/desktop.ini
- rawcode_peerj/TCGA_data_examples/OV_1000/OV_1000.R
